# Supplementary material for: Screening the Reference Genes for Quantitative Gene Expression by RT-qPCR During SE Initial Dedifferentiation in Four Gossypium hirsutum Cultivars that Have Different SE Capability
Source: Genes (Basel). 2019 Jun 28;10(7):497. doi: 10.3390/genes10070497 (PMC6678594; doi:10.3390/genes10070497)
Supplement: Supplementary file 1 [file genes-10-00497-s001.zip › Supplementary files-R1/Table S2-submit.xlsx]

## Sheet: sheet1
Table S2. The details of the 15 candidate reference genes based on RNA-seq data.
Gene Name	Gene_id	chromosome	Strand	start	end	length	FPKM of R15(mean±SD)			FPKM of YZ1(mean±SD)			FPKM of X33(mean±SD)			FPKM of X42(mean±SD)			R15_0hvsX33_0h						R15_0hvsX42_0h						R15_3dvsR15_0h						R15_3dvsX33_3d						R15_3dvsX42_3d						R15_3hvsR15_0h
							0h	3h	3d	0h	3h	3d	0h	3h	3d	0h	3h	3d	R15_0h_readcount	X33_0h_readcount	log2FoldChange	pval	padj	significant	R15_0h_readcount	X42_0h_readcount	log2FoldChange	pval	padj	significant	R15_3d_readcount	R15_0h_readcount	log2FoldChange	pval	padj	significant	R15_3d_readcount	X33_3d_readcount	log2FoldChange	pval	padj	significant	R15_3d_readcount	X42_3d_readcount	log2FoldChange	pval	padj	significant	R15_3h_readcount
18S rRNA	Gh_D08G0225	D08	-	2165016	2168133	876	34.43±2.14	25.09±2.30	29.01±3.49	23.84±2.95	23.57±0.82	29.08±1.54	30.23±2.13	27.72±1.55	30.49±1.46	25.08±3.56	25.61±2.04	28.29±2.70	534.537	477.092	0.16402	0.57484	1	FALSE	508.96	361.139	0.495	0.042866	0.26839	FALSE	448.471	537.301	-0.26072	0.41333	0.6946	FALSE	453.455	484.005	-0.094061	0.77453	1	FALSE	498.577	474.139	0.072507	0.70035	1	FALSE	415.551
ARF1	Gh_D04G0525	D04	-	8968866	8970611	552	130.54±5.71	119.70±6.11	146.26±11.08	140.68±3.23	120.38±9.31	152.14±0.06	132.24±6.35	113.63±4.26	139.42±0.10	148.85±14.07	106.18±7.01	136.03±1.73	1278.57	1316.43	-0.0421	0.8867	1	FALSE	1217.36	1353.54	-0.15299	0.51099	0.92214	FALSE	1424.35	1285.57	0.14789	0.57341	0.83063	FALSE	1440.3	1395.15	0.045953	0.83166	1	FALSE	1583.61	1435.63	0.14153	0.48273	1	FALSE	1246.2
ARF2	Gh_D11G1128	D11	+	10365992	10368116	576	56.01±4.24	49.51±1.69	64.34±3.30	51.37±0.19	48.04±1.51	59.59±3.79	61.49±2.59	52.084±3.47	62.94±1.34	62.89±4.43	51.09±3.33	63.83±1.48	571.787	638.74	-0.15975	0.5866	1	FALSE	544.429	596.663	-0.13217	0.60256	0.96455	FALSE	653.253	574.722	0.18478	0.54595	0.80982	FALSE	660.732	657.15	0.007844	0.99204	1	FALSE	726.458	702.98	0.047396	0.85582	1	FALSE	537.924
EF1α	Gh_A05G3003	A05	-	75178414	75179867	1350	51.63±1.25	62.63±8.63	74.53±13.57	57.19±0.22	65.04±6.87	63.34±0.18	54.23±2.58	60.77±1.32	59.11±6.72	56.21±4.32	55.08±3.18	63.53±4.91	1235.95	1319.39	-0.094256	0.72378	1	FALSE	1176.8	1249.6	-0.086599	0.72785	1	FALSE	1771.83	1242.47	0.51203	0.07736	0.23504	FALSE	1792.57	1445.14	0.31082	0.25661	1	FALSE	1970.84	1639.31	0.26572	0.25437	1	FALSE	1592.41
ENDO4	Gh_A05G1399	A05	-	14475943	14479846	909	28.70±2.83	30.03±2.30	30.68±0.31	30.07±1.79	30.85±3.26	32.58±0.33	21.62±0.05	21.93±0.46	28.63±1.42	21.87±0.32	23.82±1.72	29.49±1.46	463.177	354.827	0.38445	0.18968	1	FALSE	440.996	327.35	0.42993	0.075604	0.37793	FALSE	491.84	465.788	0.078517	0.78321	0.96467	FALSE	497.412	471.227	0.078021	0.7791	1	FALSE	546.898	512.522	0.093659	0.69439	1	FALSE	514.609
ERF3A	Gh_D09G1666	D09	+	44304997	44312811	1545	30.41±0.60	34.22±5.01	46.34±2.15	27.48±0.29	29.89±2.01	41.38±1.92	28.11±0.21	30.30±1.64	40.99±2.37	34.59±0.50	33.01±0.17	42.76±0.11	833.109	783.05	0.089401	0.74415	1	FALSE	793.237	879.422	-0.1488	0.50486	0.91756	FALSE	1262.01	837.52	0.59152	0.039545	0.14359	FALSE	1276.44	1147.6	0.15352	0.56716	1	FALSE	1403.42	1263.38	0.15165	0.49346	1	FALSE	995.614
IF4E2	Gh_A10G0976	A10	-	23516742	23518763	615	52.38±7.79	42.76±0.70	62.38±1.39	40.92±1.96	41.26±2.48	59.67±3.93	48.69±3.13	44.8±2.71	56.16±1.61	44.99±1.46	39.86±4.31	60.22±2.86	570.546	540.055	0.079237	0.75801	1	FALSE	543.258	455.282	0.25488	0.27271	0.72707	FALSE	676.643	573.354	0.23897	0.42095	0.70219	FALSE	684.293	626.266	0.12784	0.62669	1	FALSE	752.373	708.398	0.086886	0.68177	1	FALSE	496.236
NUB1	Gh_A08G0815	A08	-	38040301	38044765	1638	24.31±0.79	23.82±1.83	27.26±5.44	22.8±1.30	22.05±1.35	26.91±1.36	25.07±3.92	21.83±2.84	25.94±3.86	24.97±0.55	24.01±1.61	26.45±0.28	705.772	739.462	-0.067275	0.78471	1	FALSE	671.996	673.072	-0.002308	0.99594	1	FALSE	788.663	709.482	0.15264	0.55411	0.81697	FALSE	797.306	771.568	0.047341	0.79588	1	FALSE	876.657	828.387	0.081707	0.64131	1	FALSE	735.67
PTBP3	Gh_D02G0699	D02	-	9941650	9946796	1278	30.55±4.70	20.84±1.16	24.38±1.42	25.49±0.43	20.10±1.67	23.16±1.12	27.42±2.24	19.38±0.31	23.46±2.07	24.21±1.35	20.14±2.71	24.78±0.48	691.527	631.282	0.1315	0.64398	1	FALSE	658.453	508.994	0.37143	0.10629	0.45777	FALSE	548.122	694.92	-0.34235	0.237	0.4975	FALSE	554.408	543.217	0.029421	0.93783	1	FALSE	609.557	605.671	0.0092253	0.98496	1	FALSE	502.375
RPAB5	Gh_D12G1451	D12	+	44386895	44388694	216	126.87±13.83	101.23±12.43	129.86±1.18	111.69±2.09	89.98±0.08	126.51±7.53	101.50±1.82	97.06±8.49	129.18±14.50	102.92±5.39	80.12±0.64	125.01±12.49	485.558	395.149	0.29724	0.30163	1	FALSE	462.329	365.672	0.33837	0.16012	0.56692	FALSE	494.615	488.003	0.019416	0.9531	1	FALSE	500.22	505.28	-0.01452	0.96161	1	FALSE	549.985	516.584	0.090389	0.67811	1	FALSE	411.919
T2FB	Gh_A01G0921	A01	+	23435408	23441836	780	28.83±4.63	19.73±0.96	21.54±0.20	21.79±0.45	15.37±0.91	19.97±1.70	29.26±2.63	19.41±1.053	24.14±1.88	25.37±0.79	20.44±0.92	23.15±0.73	398.233	411.141	-0.046021	0.87443	1	FALSE	379.188	325.834	0.21878	0.35464	0.80917	FALSE	296.351	400.179	-0.43334	0.16792	0.39905	FALSE	299.719	341.634	-0.18884	0.53025	1	FALSE	329.536	345.225	-0.067101	0.80529	1	FALSE	290.3
TAF11	Gh_A13G1851	A13	+	78178179	78182228	687	10.25±1.57	6.49±0.62	6.47±0.12	7.55±2.10	7.21±0.39	7.19±0.69	8.12±2.33	6.49±0.12	6.49±0.33	8.43±0.33	8.56±0.09	7.88±1.59	124.762	100.348	0.31417	0.40969	1	FALSE	118.795	95.3863	0.31662	0.31823	0.77588	FALSE	78.4963	125.374	-0.67555	0.10091	0.28209	FALSE	79.3843	80.3084	-0.016697	0.9895	1	FALSE	87.2821	103.644	-0.24788	0.52031	1	FALSE	84.3216
UBC7	Gh_D13G2383	D13	+	59953621	59956229	501	44.50±2.549	37.53±0.63	36.32±8.74	46.64±5.83	42.81±2.78	40.62±4.81	43.23±5.40	40.76±2.36	37.93±3.77	36.07±3.49	31.53±0.56	33.40±4.11	395.196	390.598	0.016883	0.97748	1	FALSE	376.286	297.747	0.33774	0.15544	0.55783	FALSE	321.545	397.246	-0.30501	0.37354	0.65598	FALSE	325.043	344.952	-0.085763	0.8493	1	FALSE	357.395	320.18	0.15864	0.52513	1	FALSE	355.065
UBE4	Gh_A09G0114	A09	-	2737796	2743877	3141	19.66±0.36	19.78±2.08	18.02±0.10	19.44±0.86	19.33±0.73	17.92±0.08	16.61±1.65	17.03±1.35	18.23±0.89	18.69±0.55	19.17±0.42	18.82±1.15	1095.68	939.81	0.22139	0.43487	1	FALSE	1043.23	965.94	0.11105	0.61901	0.97275	FALSE	998.163	1101.6	-0.14226	0.62757	0.86793	FALSE	1009.48	1037.67	-0.039734	0.88448	1	FALSE	1109.91	1130.01	-0.025889	0.9047	1	FALSE	1170.67
UFD1	Gh_D12G0287	D12	-	3867993	3870239	969	29.52±1.28	28.99±2.98	36.67±0.67	30.88±0.15	30.85±2.18	35.51±2.41	29.33±2.91	26.56±2.65	36.25±1.28	36.09±1.98	24.92±2.87	37.85±1.66	507.682	513.118	-0.015365	0.97948	1	FALSE	483.377	575.932	-0.25275	0.29009	0.74754	FALSE	626.631	510.463	0.29581	0.31413	0.59232	FALSE	633.72	636.988	-0.0074207	0.99454	1	FALSE	696.768	701.48	-0.0097235	0.99224	1	FALSE	529.456
[truncated: 149 more columns]
